# Supplementary material for: The Peri-Implant Microbiome—A Possible Factor Determining the Success of Surgical Peri-Implantitis Treatment?
Source: Dent J (Basel). 2024 Jan 22;12(1):20. doi: 10.3390/dj12010020 (PMC10814184; doi:10.3390/dj12010020)
Supplement: Supplementary file 1 [file dentistry-12-00020-s001.zip]

Archive with 1 entries (1 files):
- dentistry-2754795-supplementary.pdf
